# Supplementary material for: Maternal high-fat diet programs offspring airway hyperinnervation and hyperresponsiveness
Source: JCI Insight. 2025 Jan 9;10(1):e181070. doi: 10.1172/jci.insight.181070 (PMC11721309; doi:10.1172/jci.insight.181070)
Supplement: Supporting data values [file jciinsight-10-181070-s078.xlsx]

## Sheet: Figure 2a
Dam body fat (%) before dietary intervention
HFD	RD
4.45344	17.5676
6.30332	5.43011
12.4891	12.1397
11.6757	12.5556
19.1273	19.0456
6	8
7	4
10	8
Unpaired T-test analysis
Table Analyzed	DAM BF before diet 6wk old
Column B	RD
vs.	vs.
Column A	HFD
Unpaired t test
P value	0.6448
P value summary	ns
Significantly different (P < 0.05)?	No
One- or two-tailed P value?	Two-tailed
t, df	t=0.4712, df=14
How big is the difference?
Mean of column A	9.631
Mean of column B	10.84
Difference between means (B - A) ± SEM	1.211 ± 2.571
95% confidence interval	-4.302 to 6.725
R squared (eta squared)	0.01561
F test to compare variances
F, DFn, Dfd	1.303, 7, 7
P value	0.7354
P value summary	ns
Significantly different (P < 0.05)?	No
Data analyzed
Sample size, column A	8
Sample size, column B	8

## Sheet: Figure 2b
Dams body fat (%) after 8 weeks of a high-fat diet or regular diet
	HFD	RD
DO-0883 rd		13
DO-0920 rd		10
DO-0918 rd		12
DO-0919 rd		7
DO-0889	39
DO-0888	30
DO-0890	20
DO-0891	15
DO-0892	37
DO-0885	11
DO-0887	18
DO-0884	11
DO-0744	27
DO-0745	10
DO-0743	24
DO-0741	22
DO-0742	26
DO-0748	16
DO-0747	37
DO-0746	17
DO-0751	26
DO-0750	6
DO-0736	9
DO-0740	18
DO-0738	32
DO-0739	30
DO-0737	31
black	33.1356
white	40.7027
blonde	29.2353
DO-0309 rd		8.19788
DO-0310 rd		12.0521
DO-0305 BR rd		7.54545
DO-0631 BLONDE rd		26.6549
DO-0632 rd		20.1623
DO-0634 BR rd		17.4286
DO-0633rd		22.1633
Unpaired Ttest
Table Analyzed	Figure 2b- Body Fat after HFD (14wks)
Column B	RD
vs.	vs.
Column A	HFD
Unpaired t test
P value	0.007
P value summary	**
Significantly different (P < 0.05)?	Yes
One- or two-tailed P value?	Two-tailed
t, df	t=2.866, df=35
How big is the difference?
Mean of column A	23.66
Mean of column B	14.2
Difference between means (B - A) ± SEM	-9.456 ± 3.300
95% confidence interval	-16.16 to -2.757
R squared (eta squared)	0.19
F test to compare variances
F, DFn, Dfd	2.371, 25, 10
P value	0.155
P value summary	ns
Significantly different (P < 0.05)?	No
Data analyzed
Sample size, column A	26
Sample size, column B	11

## Sheet: Figure 2c
Dam body fat (%) after end of lactation
	HFD	RD
DO-0883		9.49495
DO-0920		6.25418
DO-0918		4.65035
DO-0919		11.5447
DO-0889	19.6785
DO-0888	16.8539
DO-0890	27.4048
DO-0891	20.5226
DO-0892	27.0245
DO-0885	10
DO-0887	14.8913
DO-0884	11.9403
DO-0744
DO-0745
DO-0743
DO-0741
DO-0742
DO-0748
DO-0747
DO-0746
DO-0751
DO-0750
DO-0736
DO-0740
DO-0738
DO-0739
DO-0737
black	23
white	33
blonde	32
Table Analyzed	Figure 2b- Body Fat after HFD (14wks)
Column B	RD
vs.	vs.
Column A	HFD
Unpaired t test
P value	0.007
P value summary	**
Significantly different (P < 0.05)?	Yes
One- or two-tailed P value?	Two-tailed
t, df	t=2.866, df=35
How big is the difference?
Mean of column A	23.66
Mean of column B	14.2
Difference between means (B - A) ± SEM	-9.456 ± 3.300
95% confidence interval	-16.16 to -2.757
R squared (eta squared)	0.19
F test to compare variances
F, DFn, Dfd	2.371, 25, 10
P value	0.155
P value summary	ns
Significantly different (P < 0.05)?	No
Data analyzed
Sample size, column A	26
Sample size, column B	11

## Sheet: Figure 2d
Dam Lean mass (%) before dietary intervention
RD	HFD
78	83
82	78
81	80
75	85
83	74
Table Analyzed	Figure 2d- lean mass before pregnancy (6wks)
Column B	RD
vs.	vs.
Column A	HFD
Unpaired t test
P value	0.9361
P value summary	ns
Significantly different (P < 0.05)?	No
One- or two-tailed P value?	Two-tailed
t, df	t=0.08276, df=8
How big is the difference?
Mean of column A	80
Mean of column B	79.8
Difference between means (B - A) ± SEM	-0.2000 ± 2.417
95% confidence interval	-5.773 to 5.373
R squared (eta squared)	0.0008554
F test to compare variances
F, DFn, Dfd	1.729, 4, 4
P value	0.6088
P value summary	ns
Significantly different (P < 0.05)?	No
Data analyzed
Sample size, column A	5
Sample size, column B	5

## Sheet: Figure 2e
Dam Lean Mass (%) after 8 weeks HFD/ before pregnancy
	HFD	RD
DO-0744	63
DO-0745	78
DO-0743	66
DO-0741	69
DO-0742	66
DO-0748	73
DO-0747	55
DO-0746	74
DO-0751	64
DO-0750	80
DO-0736	53
DO-0740	71
DO-0738	60
DO-0739	63
DO-0737	63
black	60
white	55
blonde	65
DO-0309 rd		80
DO-0310 rd		78
DO-0305 BR rd		81
DO-0631 BLONDE rd		66
DO-0632 rd		73
DO-0634 BR rd		74
DO-0633 rd		70
Table Analyzed	Figure 2e- Dam Lean Mass after HFD (14wks)
Column B	RD
vs.	vs.
Column A	HFD
Unpaired t test
P value	0.0003
P value summary	***
Significantly different (P < 0.05)?	Yes
One- or two-tailed P value?	Two-tailed	87
t, df	t=4.172, df=27	72
		83
How big is the difference?		83
Mean of column A	65.44
Mean of column B	77
Difference between means (B - A) ± SEM	11.56 ± 2.770
95% confidence interval	5.872 to 17.24
R squared (eta squared)	0.3919
F test to compare variances
F, DFn, Dfd	1.402, 17, 10
P value	0.5963
P value summary	ns
Significantly different (P < 0.05)?	No
Data analyzed
Sample size, column A	18
Sample size, column B	11

## Sheet: Figure 2f
Dam Lean Mass (%) after end of lactation
RD	HFD
81	72
85	63
82	63
78	70
	79
	72
	74
	64
	73
	64
Table Analyzed	Figure 2f- Dam Lean Mass END of lactation (20wks)
Column B	RD
vs.	vs.
Column A	HFD
Unpaired t test
P value	0.0016
P value summary	**
Significantly different (P < 0.05)?	Yes
One- or two-tailed P value?	Two-tailed
t, df	t=4.054, df=12
How big is the difference?
Mean of column A	69.4
Mean of column B	81.5
Difference between means (B - A) ± SEM	12.10 ± 2.985
95% confidence interval	5.597 to 18.60
R squared (eta squared)	0.578
F test to compare variances
F, DFn, Dfd	3.739, 9, 3
P value	0.3055
P value summary	ns
Significantly different (P < 0.05)?	No
Data analyzed
Sample size, column A	10
Sample size, column B	4

## Sheet: Figure 2g_
Dam body weight (g) before dietary intervention
Regular diet dams	High-fat diet dams
19.3	20.1
22.7	24.6
23.8	21.8
17.4	25.1
24.7	17.5
22.2	24.2
21.1	20.5
	21.9
	22.9
	20.2
	20.2
	17.7
	18.9
	17.5
	21.8
	19
	20.1
	18.8
	21.9
	24
	23.6
	23.2
	21.4
Table Analyzed	Figure 2g- Dam Body Weight- Before diet (6wks)
Column B	HFD
vs.	vs.
Column A	RD
Unpaired t test
P value	0.6775
P value summary	ns
Significantly different (P < 0.05)?	No
One- or two-tailed P value?	Two-tailed
t, df	t=0.4203, df=28
How big is the difference?
Mean of column A	21.6
Mean of column B	21.17
Difference between means (B - A) ± SEM	-0.4304 ± 1.024
95% confidence interval	-2.528 to 1.667
R squared (eta squared)	0.006269
F test to compare variances
F, DFn, Dfd	1.214, 6, 22
P value	0.673
P value summary	ns
Significantly different (P < 0.05)?	No
Data analyzed
Sample size, column A	7
Sample size, column B	23

## Sheet: Figure 2h_
Dam body weight (g) after 8 weeks of HFD/before pregnancy
	RD	HFD
DO-0883	23.2
DO-0920	26.9
DO-0918	27.3
DO-0919	23.9
DO-0889	22.6	31.8
DO-0888	26.4	25.4
DO-0890	29.4	33.9
DO-0891	26.3	32.5
DO-0892	29.8	24.6
DO-0885	30.8	34.8
DO-0887		28.6
DO-0884		31.7
DO-0744		23.8
DO-0745		19
DO-0743		22.5
DO-0741		23.5
DO-0742		22.7
DO-0748		23.1
DO-0747		24.4
DO-0746		22.7
DO-0751		25.7
Do-0750		20.2
DO-0736		32.3
DO-0740		21.4
DO-0738		27.7
DO-0739		29.5
DO-0737		32.3
Table Analyzed	Figure 2h- Dam Body Weight after HFD (14wks)
Column B	RD
vs.	vs.
Column A	HFD
Unpaired t test
P value	0.9805
P value summary	ns
Significantly different (P < 0.05)?	No
One- or two-tailed P value?	Two-tailed
t, df	t=0.02459, df=31
How big is the difference?
Mean of column A	26.7
Mean of column B	26.66
Difference between means (B - A) ± SEM	-0.04000 ± 1.627
95% confidence interval	-3.358 to 3.278
R squared (eta squared)	1.95e-05
F test to compare variances
F, DFn, Dfd	2.874, 22, 9
P value	0.1045
P value summary	ns
Significantly different (P < 0.05)?	No
Data analyzed
Sample size, column A	23
Sample size, column B	10

## Sheet: Figure 2i
Dam body weight (g) at end of lactation
RD	HFD
29.7	22.5
29.9	28.2
28.6	27.2
24.6	29.5
	28
	23.4
	20.7
	22.2
	24.7
	31.2
	28.5
	28.7
	28.9
	30.5
	24.3
	31.1
	26.7
	28.9
	28.7
	32.6
	31.5
	27.6
	26.8
Table Analyzed	Figure 2i- dam weight end lactation (20wks)
Column B	RD
vs.	vs.
Column A	HFD
Unpaired t test
P value	0.6808
P value summary	ns
Significantly different (P < 0.05)?	No
One- or two-tailed P value?	Two-tailed
t, df	t=0.4163, df=25
How big is the difference?
Mean of column A	27.5
Mean of column B	28.2
Difference between means (B - A) ± SEM	0.7043 ± 1.692
95% confidence interval	-2.781 to 4.189
R squared (eta squared)	0.006883
F test to compare variances
F, DFn, Dfd	1.685, 22, 3
P value	0.7482
P value summary	ns
Significantly different (P < 0.05)?	No
Data analyzed
Sample size, column A	23
Sample size, column B	4

## Sheet: Figure 3a
Offspring body fat (%) at 4 weeks of age
Maternal diet	RD	HFD
	11	13
	9	13
	11	15
	11	14
	11	17
	9	16
	9	12
	12	16
	9	20
	8	14
	9	9
	9	17
	8	19
	11	16
	6	16
Unpaired t test
Table Analyzed	4WK BODY FAT
Column B	HFD
vs.	vs.
Column A	RD
Unpaired t test
P value	<0.0001
P value summary	****
Significantly different (P < 0.05)?	Yes
One- or two-tailed P value?	Two-tailed
t, df	t=6.775, df=28
How big is the difference?
Mean of column A	9.533
Mean of column B	15.13
Difference between means (B - A) ± SEM	5.600 ± 0.8265
95% confidence interval	3.907 to 7.293
R squared (eta squared)	0.6211
F test to compare variances
F, DFn, Dfd	3.015, 14, 14
P value	0.0476
P value summary	*
Significantly different (P < 0.05)?	Yes
Data analyzed
Sample size, column A	15
Sample size, column B	15

[truncated: 80 more sheets: Figure 3b, Figure 3c, Figure 3d, Figure 3e, Figure 3f, Figure 3g, Figure 3h, Figure 3i, Figure 3j, Figure 3k, Figure 3l, Figure 4a, Figure 4b, Figure 4c, Figure 4d, Figure 4e, Figure 4f, Figure 4g, Figure 5a, Figure 5b …]
